# Supplementary material for: Genome-wide superior alleles, haplotypes and candidate genes associated with tolerance on sodic-dispersive soils in wheat (Triticum aestivum L.)
Source: Theor Appl Genet. 2022 Jan 5;135(3):1113–28. doi: 10.1007/s00122-021-04021-8 (PMC8942925; doi:10.1007/s00122-021-04021-8)
Supplement: Supplementary file 1 — Supplementary file1 (XLSX 14 KB) [file 122_2021_4021_MOESM1_ESM.xlsx]

## Sheet: Sheet1
Table S1 Diverse FIGS wheat panel from 24 countries and their origin
Genotype	Origin
Bremer	Australia
Condo	Australia
Corack	Australia
Emu Rock	Australia
Gladius	Australia
Gregory	Australia
Hartog	Australia
Janz	Australia
Krichauff	Australia
LPB10	Australia
Mace	Australia
Magenta	Australia
Scout	Australia
Sunco	Australia
Trojan	Australia
Wallup	Australia
WA315	Afghanistan
WA329	Afghanistan
WA146	Algeria
WA147	Algeria
WA150	Algeria
WA151	Algeria
WA155	Algeria
WA182	Algeria
WA183	Algeria
WA185	Algeria
WA189	Algeria
WA193	Algeria
WA194	Algeria
WA195	Algeria
WA196	Algeria
WA198	Algeria
WA174	Armenia
WA281	Armenia
WA321	Armenia
WA326	Bosnia/Herzeg
WA060	China
WA062	China
WA063	China
WA065	China
WA286	China
WA289	China
WA293	China
WA294	China
WA327	China
WA361	China
WA364	China
WA421	China
WA140	Egypt
WA141w	Egypt
WA158	Egypt
WA159	Egypt
WA177	Egypt
WA341	Egypt
WA343	Egypt
WA345	Egypt
WA348	Egypt
WA353	Egypt
WA445	Egypt
WA008	India
WA010	India
WA011	India
WA012	India
WA067	India
WA070	India
WA075	India
WA148	India
WA179	India
WA180	India
WA219r	India
WA220	India
WA221	India
WA222	India
WA223	India
WA225	India
WA227	India
WA228	India
WA229	India
WA230	India
WA231	India
WA232	India
WA233	India
WA234	India
WA235	India
WA236	India
WA237	India
WA238	India
WA240	India
WA243	India
WA244	India
WA245	India
WA246	India
WA247	India
WA250	India
WA251	India
WA366	India
WA367	India
WA368	India
WA369	India
WA370	India
WA371	India
WA373	India
WA374	India
WA375	India
WA376	India
WA379	India
WA381	India
WA019	Iran
WA021	Iran
WA022	Iran
WA024	Iran
WA026	Iran
WA029	Iran
WA030	Iran
WA031	Iran
WA033	Iran
WA034r	Iran
WA034w	Iran
WA035	Iran
WA036	Iran
WA038	Iran
WA041	Iran
WA044	Iran
WA052	Iran
WA078	Iran
WA079	Iran
WA082	Iran
WA086	Iran
WA087	Iran
WA178	Iran
WA205	Iran
WA209	Iran
WA211	Iran
WA212	Iran
WA213	Iran
WA258	Iran
WA259	Iran
WA261	Iran
WA262	Iran
WA265	Iran
WA268	Iran
WA273	Iran
WA332	Iran
WA333	Iran
WA334	Iran
WA013	Iraq
WA015	Iraq
WA016	Iraq
WA108	Iraq
WA109	Iraq
WA110	Iraq
WA111	Iraq
WA443	Iraq
WA160	Jordan
WA161	Jordan
WA162	Jordan
WA163	Jordan
WA164	Jordan
WA166	Jordan
WA167	Jordan
WA168	Jordan
WA359	Kazakhstan
WA389	Kazakhstan
WA391	Kazakhstan
WA305	Kyrgyzstan
WA417	Mongolia
WA129	Morocco
WA130	Morocco
WA132	Morocco
WA133	Morocco
WA336	Palestine
WA337	Palestine
WA324	Russia
WA042	Spain
WA057	Spain
WA005	Syria
WA137	Syria
WA138	Syria
WA295	Tajikistan
WA415	Tajikistan
WA438	Tajikistan
WA448	Tajikistan
WA449	Tajikistan
WA450	Tajikistan
WA453	Tajikistan
WA048	Turkey
WA309	Turkmenistan
WA331	Turkmenistan
WA442	Turkmenistan
WA325	Ukraine
WA090	Uzbekistan
WA091	Uzbekistan
WA092	Uzbekistan
WA169	Uzbekistan
WA170	Uzbekistan
WA254	Uzbekistan
WA256	Uzbekistan
WA298	Uzbekistan
WA308	Uzbekistan
WA338	Uzbekistan
WA396	Uzbekistan
WA407	Uzbekistan
WA411	Uzbekistan
WA413	Uzbekistan
WA429	Uzbekistan
WA006	Yugoslavia
